# Supplementary material for: Environmental and Pathogenic Carbapenem Resistant Bacteria Isolated from a Wastewater Treatment Plant Harbour Distinct Antibiotic Resistance Mechanisms
Source: Antibiotics (Basel). 2021 Sep 16;10(9):1118. doi: 10.3390/antibiotics10091118 (PMC8472606; doi:10.3390/antibiotics10091118)
Supplement: Supplementary file 1 [file antibiotics-10-01118-s001.zip]

Archive with 1 entries (1 files):
- antibiotics-1374910-supplementary.pdf
